# Supplementary material for: LncRNA FOXD1‐AS1 acts as a potential oncogenic biomarker in glioma
Source: CNS Neurosci Ther. 2019 May 17;26(1):66–75. doi: 10.1111/cns.13152 (PMC6930828; doi:10.1111/cns.13152)
Supplement: Supplementary file 3 [file CNS-26-66-s003.xlsx]

## Sheet: message
Table S1.Information on glioma patients
RNA NO.	Patient name	Pathological patterns	Pathological level	Grade	Gender	Age	Date of Operation	Location	Standard
1	XXX	astrocytomas	II	LOW	male	44	2010-04-28	Left frontal parietal lobe	2007 WHO classification
2	XXX	glioblastoma	III,relapse	HIGH	female	46	2010-03-08	Right frontal and parietal	2007 WHO classification
3	XXX	diffuse astrocytoma,NOS	II	LOW	male	35	2017-03-01	Left frontal parietal lobe	2016 WHO classification
4	XXX	glioma	II	LOW	male	46	2011-04-29	Left frontal lobe	2007 WHO classification
5	XXX	astrocytomas	I-II	LOW	male	44	2010-04-28	Left frontal parietal lobe	2007 WHO classification
6	XXX	glioma	II	LOW	female	23	2010-05-12	Left frontal lobe	2007 WHO classification
7	XXX	astrocytomas	I-II	LOW	male	57	2014-08-24	The frontal temporal lobe	2007 WHO classification
8	XXX	astrocytomas	II	LOW	male	25	2011-05-23	Right temporal lobe	2007 WHO classification
9	XXX	glioma	III	HIGH	male	30	2008-01-25	Left thalamus	2007 WHO classification
10	XXX	glioma	II	LOW	female	68	2010-03-29	Corpus callosum	2007 WHO classification
11	XXX	glioblastoma	I-II	LOW	male	43	2009-12-28	Left temporal lobe	2007 WHO classification
12	XXX	glioblastoma	IV	HIGH	male	46	2007-11-07	Right parietal lobe	2007 WHO classification
13	XXX	astrocytomas	II	LOW	female	62	2008-06-13	Left temporal lobe	2007 WHO classification
14	XXX	glioma	III-IV	HIGH	male	43	2008-01-08	Right frontal and parietal	2007 WHO classification
15	XXX	astrocytomas	II	LOW	male	23	2007-12-11	Left frontal lobe	2007 WHO classification
16	XXX	astrocytomas	II	LOW	male	45	2007-11-21	Left temporal lobe	2007 WHO classification
17	XXX	astrocytomas	II	LOW	male	50	2011-10-19	Right frontal and parietal	2007 WHO classification
18	XXX	glioma	IV	HIGH	male	25	2012-08-02	Right frontal	2007 WHO classification
19	XXX	astrocytomas	II	LOW	male	25	2012-03-29	Left ventricle	2007 WHO classification
20	XXX	glioblastoma	IV,relapse	HIGH	male	39	2012-05-21	Right temporal lobe	2007 WHO classification
21	XXX	glioma	I-II	LOW	male	33	2008-02-18	Left frontal lobe	2007 WHO classification
22	XXX	oligodendrogliomas	IV	HIGH	female	27	2008-11-20	Right frontal	2007 WHO classification
23	XXX	glioma	IV	HIGH	male	27	2013-03-15	Basal ganglia	2007 WHO classification
24	XXX	astrocytomas	III-IV,part II-III,relapse	HIGH	male	50	2008-08-11	Left temporal lobe	2007 WHO classification
25	XXX	astrocytomas	I-II	LOW	male	41	2008-03-27	Right frontal	2007 WHO classification
26	XXX	oligodendrogliomas	II	LOW	female	32	2014-07-12	Right frontal	2007 WHO classification
27	XXX	glioma	III	HIGH	male	30	2008-06-27	Right temporal lobe	2007 WHO classification
28	XXX	glioma	I-II	LOW	female	43	2008-03-14	Left frontal lobe	2007 WHO classification
29	XXX	glioma	I-II	LOW	male	46	2008-04-22	Left split block	2007 WHO classification
30	XXX	glioma	III-IV,part II-III	HIGH	female	41	2010-08-27	Left frontal lobe	2007 WHO classification
31	XXX	astrocytomas	IV	HIGH	female	34	2012-06-14	Right occipital lobe	2007 WHO classification
32	XXX	glioma	I-II	LOW	male	36	/	Left temporal lobe	2007 WHO classification
33	XXX	glioma	II,relapse	LOW	male	23	2009-10-27	Right frontal top	2007 WHO classification
34	XXX	oligodendrogliomas	I-II	LOW	female	33	2015-11-15	Right frontal and parietal	2007 WHO classification
35	XXX	glioma	III-IV,part II-III	HIGH	male	40	2009-09-24	Left frontal lobe	2007 WHO classification
36	XXX	glioma	III-IV,part II-III	HIGH	male	40	2009-06-29	Left split block	2007 WHO classification
37	XXX	glioma	II	LOW	male	41	2008-11-16	Right parietal lobe	2007 WHO classification
38	XXX	glioblastoma	IV	HIGH	female	28	2014-10-13	Right frontal	2007 WHO classification
39	XXX	glioma	II	LOW	male	34	/	Left temporal lobe	2007 WHO classification
40	XXX	glioma	I	LOW	female	46	/	Left split block	2007 WHO classification
41	XXX	glioma	I,part I-II	LOW	male	41	/	Left frontal lobe	2007 WHO classification
42	XXX	glioma	III	HIGH	female	54	/	Left split block	2007 WHO classification
43	XXX	glioma	III	HIGH	female	46	/	Left temporal lobe	2007 WHO classification
44	XXX	glioma	I-II	LOW	male	39	/	Left frontal lobe	2007 WHO classification
45	XXX	glioma	III-IV	HIGH	female	49	/	Left temporal lobe	2007 WHO classification
46	XXX	glioma	III	HIGH	male	43	/	Left frontal lobe	2007 WHO classification
47	XXX	glioma	II-III	HIGH	male	32	/	Right parietal lobe	2007 WHO classification
48	XXX	glioma	I-II	LOW	male	32	/	Left temporal lobe	2007 WHO classification
49	XXX	glioma	III-IV	HIGH	male	41	/	Left frontal lobe	2007 WHO classification
50	XXX	glioma	I	LOW	male	39	/	Left frontal lobe	2007 WHO classification
51	XXX	glioma	III-IV	HIGH	male	33	/	Left split block	2007 WHO classification
52	XXX	glioblastoma	IV	HIGH	male	49	2014-10-17	Left frontal parietal lobe	2007 WHO classification
53	XXX	glioma	III-IV	HIGH	male	30	2010-12-11	Left frontal lobe	2007 WHO classification
54	XXX	astrocytomas	I-II	LOW	male	31	2014-11-02	Right frontal	2007 WHO classification
55	XXX	oligodendrogliomas,IDH mut,1p19q	III-IV	HIGH	male	45	2018-02-15	Right frontal	2016 WHO classification
56	XXX	Xanthoma glioblastoma multiforme	I-II	LOW	female	28	2014-09-24	Right temporal lobe	2007 WHO classification
57	XXX	oligodendrogliomas , NOS	II	LOW	female	42	2017-04-27	Right occipital lobe	2016 WHO classification
58	XXX	glioma	III-IV	HIGH	male	35	2014-08-21	left frontal lobe	2007 WHO classification
59	XXX	glioblastoma	III	HIGH	male	47	2014-11-20	left frontal lobe	2007 WHO classification
60	XXX	glioma	II	LOW	female	45	/	Right frontal	2007 WHO classification
61	XXX	glioma	III-IV,part II-III	HIGH	female	30	2015-05-23	The left frontal parietal lobe	2007 WHO classification
62	XXX	Xanthoma glioblastoma multiforme	I	LOW	male	52	2015-05-29	Right temporal lobe	2007 WHO classification
63	XXX	glioblastoma	I	LOW	male	54	2015-08-04	Left temporal lobe	2007 WHO classification
64	XXX	gemistocytic astrocytoma ,IDH mut	II	LOW	female	50	2017-08-12	Right frontal	2016 WHO classification
65	XXX	Xanthoma glioblastoma multiforme	III-IV	HIGH	female	37	2009-09-24	left frontal lobe	2007 WHO classification
66	XXX	glioma	III-IV	HIGH	male	49	2015-09-24	Left frontal lobe and basal ganglia	2007 WHO classification
67	XXX	oligodendrogliomas , NOS	II	LOW	male	60	2018-01-21	Right frontal	2016 WHO classification
68	XXX	glioma	I-II,relapse	LOW	male	50	2015-09-22	Right frontal and parietal	2007 WHO classification
69	XXX	gliosarcoma	III	HIGH	male	52	2015-09-12	Right temporal lobe	2007 WHO classification
70	XXX	glioblastoma	IV	HIGH	male	43	2015-09-30	Right frontal	2007 WHO classification
71	XXX	astrocytomas	III-IV	HIGH	male	45	2016-01-13	Left occipital lobe	2007 WHO classification
72	XXX	astrocytomas	III	HIGH	male	16	2016-03-17	Right temporal lobe	2007 WHO classification
73	XXX	glioblastoma, IDH mut	III-IV	HIGH	female	48	2017-06-10	Right frontal	2016 WHO classification
74	XXX	astrocytomas	II	LOW	male	18	2016-03-24	Left temporal lobe	2007 WHO classification
75	XXX	astrocytomas	III	HIGH	female	30	/	Left temporal lobe	2007 WHO classification
