# Supplementary material for: LncRNA FOXD1‐AS1 acts as a potential oncogenic biomarker in glioma
Source: CNS Neurosci Ther. 2019 May 17;26(1):66–75. doi: 10.1111/cns.13152 (PMC6930828; doi:10.1111/cns.13152)
Supplement: Supplementary file 6 [file CNS-26-66-s006.xlsx]

## Sheet: Sheet1
Table S4. miRNAs that putatively bind to lncRNA FOXD1-AS1 by RegRNA2.0
Motif Type	Motif Name	Position	Length	Sequence
microRNA target sites	hsa-let-7a-2-3p	375 ~ 397	23	cgggggttggggggctgtagcat
microRNA target sites	hsa-let-7b-5p	343 ~ 363	21	tccccggcaccctcttcctcc
microRNA target sites	hsa-let-7c	343 ~ 363	21	tccccggcaccctcttcctcc
microRNA target sites	hsa-let-7d-5p	343 ~ 363	21	tccccggcaccctcttcctcc
microRNA target sites	hsa-miR-18a-3p	310 ~ 336	27	gagcctctagtgcctggacagggcgga
microRNA target sites	hsa-miR-19b-1-5p	281 ~ 303	23	agttgtttttcatctgccaaacg
microRNA target sites	hsa-miR-23a-5p	335 ~ 355	21	gactcccttccccggcaccct
microRNA target sites	hsa-miR-31-3p	381 ~ 401	21	ttggggggctgtagcatagcg
microRNA target sites	hsa-miR-92a-2-5p	348 ~ 369	22	ggcaccctcttcctccctaccc
microRNA target sites	hsa-miR-197-5p	349 ~ 370	22	gcaccctcttcctccctacccc
microRNA target sites	hsa-miR-198	226 ~ 252	27	tgaccattattttttaacgcctggacc
microRNA target sites	hsa-miR-129-5p	255 ~ 276	22	agaatctctacacctcaaaaag
microRNA target sites	hsa-miR-139-5p	374 ~ 395	22	tcgggggttggggggctgtagc
microRNA target sites	hsa-miR-147a	29 ~ 48	20	gtacaaaaaaatccacacgt
microRNA target sites	hsa-miR-10b-3p	240 ~ 263	24	taacgcctggacctgagaatctct
microRNA target sites	hsa-miR-182-5p	275 ~ 301	27	aggcttagttgtttttcatctgccaaa
microRNA target sites	hsa-miR-212-5p	288 ~ 310	23	tttcatctgccaaacgtcaaggg
microRNA target sites	hsa-miR-214-5p	310 ~ 333	24	gagcctctagtgcctggacagggc
microRNA target sites	hsa-miR-223-5p	3 ~ 24	22	tactccttgtaaagaatacgca
microRNA target sites	hsa-miR-224-5p	306 ~ 326	21	aagggagcctctagtgcctgg
microRNA target sites	hsa-miR-224-3p	102 ~ 125	24	ttgtgtaaacatgttaaccatttt
microRNA target sites	hsa-let-7g-3p	311 ~ 330	20	agcctctagtgcctggacag
microRNA target sites	hsa-miR-1	172 ~ 194	23	agaattgcttcgctggcattctt
microRNA target sites	hsa-miR-23b-5p	290 ~ 316	27	tcatctgccaaacgtcaagggagcctc
microRNA target sites	hsa-miR-30b-3p	345 ~ 366	22	cccggcaccctcttcctcccta
microRNA target sites	hsa-miR-135a-3p	342 ~ 368	27	ttccccggcaccctcttcctccctacc
microRNA target sites	hsa-miR-138-5p	130 ~ 152	23	tttcatgaaaaagtacaccagac
microRNA target sites	hsa-miR-143-3p	275 ~ 297	23	aggcttagttgtttttcatctgc
microRNA target sites	hsa-miR-125a-3p	274 ~ 297	24	aaggcttagttgtttttcatctgc
microRNA target sites	hsa-miR-136-5p	289 ~ 313	25	ttcatctgccaaacgtcaagggagc
microRNA target sites	hsa-miR-149-3p	344 ~ 365	22	ccccggcaccctcttcctccct
microRNA target sites	hsa-miR-150-5p	368 ~ 388	21	cccaggtcgggggttgggggg
microRNA target sites	hsa-miR-188-5p	290 ~ 313	24	tcatctgccaaacgtcaagggagc
microRNA target sites	hsa-miR-190a	97 ~ 117	21	ttttcttgtgtaaacatgtta
microRNA target sites	hsa-miR-193a-5p	176 ~ 203	28	ttgcttcgctggcattcttcaagacctt
microRNA target sites	hsa-miR-194-5p	40 ~ 56	17	tccacacgtctgttatg
microRNA target sites	hsa-miR-206	172 ~ 194	23	agaattgcttcgctggcattctt
microRNA target sites	hsa-miR-106b-3p	312 ~ 335	24	gcctctagtgcctggacagggcgg
microRNA target sites	hsa-miR-361-3p	366 ~ 388	23	accccaggtcgggggttgggggg
microRNA target sites	hsa-miR-376a-5p	241 ~ 263	23	aacgcctggacctgagaatctct
microRNA target sites	hsa-miR-377-5p	339 ~ 357	19	cccttccccggcaccctct
microRNA target sites	hsa-miR-380-5p	92 ~ 121	30	actttttttcttgtgtaaacatgttaacca
microRNA target sites	hsa-miR-381	87 ~ 108	22	ttttgactttttttcttgtgta
microRNA target sites	hsa-miR-342	339 ~ 356	18	cccttccccggcaccctc
microRNA target sites	hsa-miR-135b-3p	243 ~ 267	25	cgcctggacctgagaatctctacac
microRNA target sites	hsa-miR-339	307 ~ 333	27	agggagcctctagtgcctggacagggc
microRNA target sites	hsa-miR-346	312 ~ 338	27	gcctctagtgcctggacagggcggact
microRNA target sites	hsa-miR-196b-5p	320 ~ 343	24	tgcctggacagggcggactccctt
microRNA target sites	hsa-miR-423-5p	332 ~ 357	26	gcggactcccttccccggcaccctct
microRNA target sites	hsa-miR-424-5p	164 ~ 186	23	aataaaaaagaattgcttcgctg
microRNA target sites	hsa-miR-431-5p	181 ~ 201	21	tcgctggcattcttcaagacc
microRNA target sites	hsa-miR-452-5p	94 ~ 116	23	tttttttcttgtgtaaacatgtt
microRNA target sites	hsa-miR-485-5p	297 ~ 317	21	ccaaacgtcaagggagcctct
microRNA target sites	hsa-miR-146b-3p	307 ~ 334	28	agggagcctctagtgcctggacagggcg
microRNA target sites	hsa-miR-202-3p	249 ~ 271	23	gacctgagaatctctacacctca
microRNA target sites	hsa-miR-492	350 ~ 377	28	caccctcttcctccctaccccaggtcgg
microRNA target sites	hsa-miR-493-5p	40 ~ 62	23	tccacacgtctgttatgatacaa
microRNA target sites	hsa-miR-493-5p	8 ~ 34	27	cttgtaaagaatacgcagtaagtacaa
microRNA target sites	hsa-miR-493-3p	183 ~ 205	23	gctggcattcttcaagaccttta
microRNA target sites	hsa-miR-432-5p	177 ~ 199	23	tgcttcgctggcattcttcaaga
microRNA target sites	hsa-miR-494	94 ~ 119	26	tttttttcttgtgtaaacatgttaac
microRNA target sites	hsa-miR-512-5p	259 ~ 284	26	tctctacacctcaaaaaggcttagtt
microRNA target sites	hsa-miR-519c-5p	302 ~ 321	20	cgtcaagggagcctctagtg
microRNA target sites	hsa-miR-526b-5p	169 ~ 200	32	aaaagaattgcttcgctggcattcttcaagac
microRNA target sites	hsa-miR-526b-5p	147 ~ 167	21	ccagacaagtgtcctcaaata
microRNA target sites	hsa-miR-519b-5p	302 ~ 321	20	cgtcaagggagcctctagtg
microRNA target sites	hsa-miR-523-5p	302 ~ 321	20	cgtcaagggagcctctagtg
microRNA target sites	hsa-miR-518f-5p	302 ~ 321	20	cgtcaagggagcctctagtg
microRNA target sites	hsa-miR-526a	302 ~ 321	20	cgtcaagggagcctctagtg
microRNA target sites	hsa-miR-520c-5p	302 ~ 321	20	cgtcaagggagcctctagtg
microRNA target sites	hsa-miR-518e-5p	302 ~ 321	20	cgtcaagggagcctctagtg
microRNA target sites	hsa-miR-518d-5p	302 ~ 321	20	cgtcaagggagcctctagtg
microRNA target sites	hsa-miR-522-5p	302 ~ 321	20	cgtcaagggagcctctagtg
microRNA target sites	hsa-miR-522-3p	187 ~ 212	26	gcattcttcaagacctttactatttt
microRNA target sites	hsa-miR-519a-5p	302 ~ 321	20	cgtcaagggagcctctagtg
microRNA target sites	hsa-miR-516a-5p	172 ~ 200	29	agaattgcttcgctggcattcttcaagac
microRNA target sites	hsa-miR-450a-3p	144 ~ 165	22	acaccagacaagtgtcctcaaa
microRNA target sites	hsa-miR-503	168 ~ 189	22	aaaaagaattgcttcgctggca
microRNA target sites	hsa-miR-506-5p	235 ~ 258	24	ttttttaacgcctggacctgagaa
microRNA target sites	hsa-miR-510	235 ~ 258	24	ttttttaacgcctggacctgagaa
microRNA target sites	hsa-miR-532-5p	255 ~ 281	27	agaatctctacacctcaaaaaggctta
microRNA target sites	hsa-miR-539-5p	106 ~ 128	23	gtaaacatgttaaccatttttcc
microRNA target sites	hsa-miR-539-5p	262 ~ 292	31	ctacacctcaaaaaggcttagttgtttttca
microRNA target sites	hsa-miR-92b-5p	321 ~ 347	27	gcctggacagggcggactcccttcccc
microRNA target sites	hsa-miR-557	89 ~ 111	23	ttgactttttttcttgtgtaaac
microRNA target sites	hsa-miR-567	94 ~ 116	23	tttttttcttgtgtaaacatgtt
microRNA target sites	hsa-miR-570-3p	271 ~ 291	21	aaaaaggcttagttgtttttc
microRNA target sites	hsa-miR-572	312 ~ 337	26	gcctctagtgcctggacagggcggac
microRNA target sites	hsa-miR-581	53 ~ 71	19	tatgatacaaaacacaggt
microRNA target sites	hsa-miR-582-5p	372 ~ 394	23	ggtcgggggttggggggctgtag
microRNA target sites	hsa-miR-584-3p	234 ~ 255	22	attttttaacgcctggacctga
microRNA target sites	hsa-miR-584-3p	374 ~ 392	19	tcgggggttggggggctgt
microRNA target sites	hsa-miR-548b-5p	192 ~ 210	19	cttcaagacctttactatt
microRNA target sites	hsa-miR-550a-5p	328 ~ 353	26	cagggcggactcccttccccggcacc
microRNA target sites	hsa-miR-592	40 ~ 62	23	tccacacgtctgttatgatacaa
microRNA target sites	hsa-miR-593-5p	303 ~ 324	22	gtcaagggagcctctagtgcct
microRNA target sites	hsa-miR-601	234 ~ 253	20	attttttaacgcctggacct
microRNA target sites	hsa-miR-601	311 ~ 330	20	agcctctagtgcctggacag
microRNA target sites	hsa-miR-601	179 ~ 202	24	cttcgctggcattcttcaagacct
microRNA target sites	hsa-miR-608	348 ~ 371	24	ggcaccctcttcctccctacccca
microRNA target sites	hsa-miR-611	146 ~ 164	19	accagacaagtgtcctcaa
microRNA target sites	hsa-miR-612	297 ~ 327	31	ccaaacgtcaagggagcctctagtgcctgga
microRNA target sites	hsa-miR-615-5p	320 ~ 341	22	tgcctggacagggcggactccc
microRNA target sites	hsa-miR-623	288 ~ 312	25	tttcatctgccaaacgtcaagggag
microRNA target sites	hsa-miR-625-5p	326 ~ 349	24	gacagggcggactcccttccccgg
microRNA target sites	hsa-miR-629-5p	94 ~ 114	21	tttttttcttgtgtaaacatg
microRNA target sites	hsa-miR-630	1 ~ 22	22	aatactccttgtaaagaatacg
microRNA target sites	hsa-miR-631	356 ~ 376	21	cttcctccctaccccaggtcg
microRNA target sites	hsa-miR-636	10 ~ 33	24	tgtaaagaatacgcagtaagtaca
microRNA target sites	hsa-miR-637	295 ~ 320	26	tgccaaacgtcaagggagcctctagt
microRNA target sites	hsa-miR-646	266 ~ 288	23	acctcaaaaaggcttagttgttt
microRNA target sites	hsa-miR-649	49 ~ 73	25	ctgttatgatacaaaacacaggttg
microRNA target sites	hsa-miR-1264	260 ~ 281	22	ctctacacctcaaaaaggctta
microRNA target sites	hsa-miR-1264	150 ~ 178	29	gacaagtgtcctcaaataaaaaagaattg
microRNA target sites	hsa-miR-550a-3-5p	331 ~ 353	23	ggcggactcccttccccggcacc
microRNA target sites	hsa-miR-1224-5p	144 ~ 164	21	acaccagacaagtgtcctcaa
microRNA target sites	hsa-miR-1185-5p	146 ~ 163	18	accagacaagtgtcctca
microRNA target sites	hsa-miR-1185-2-3p	88 ~ 109	22	tttgactttttttcttgtgtaa
microRNA target sites	hsa-miR-449c-5p	309 ~ 343	35	ggagcctctagtgcctggacagggcggactccctt
microRNA target sites	hsa-miR-766-5p	342 ~ 364	23	ttccccggcaccctcttcctccc
microRNA target sites	hsa-miR-766-3p	374 ~ 395	22	tcgggggttggggggctgtagc
microRNA target sites	hsa-miR-1185-1-3p	88 ~ 109	22	tttgactttttttcttgtgtaa
microRNA target sites	hsa-miR-2113	17 ~ 36	20	aatacgcagtaagtacaaaa
microRNA target sites	hsa-miR-759	169 ~ 195	27	aaaagaattgcttcgctggcattcttc
microRNA target sites	hsa-miR-765	347 ~ 364	18	cggcaccctcttcctccc
microRNA target sites	hsa-miR-675-5p	331 ~ 354	24	ggcggactcccttccccggcaccc
microRNA target sites	hsa-miR-892a	7 ~ 27	21	ccttgtaaagaatacgcagta
microRNA target sites	hsa-miR-874	316 ~ 335	20	ctagtgcctggacagggcgg
microRNA target sites	hsa-miR-876-5p	399 ~ 422	24	gcgttattaacaattggaaatcct
microRNA target sites	hsa-miR-876-5p	23 ~ 43	21	cagtaagtacaaaaaaatcca
microRNA target sites	hsa-miR-708-3p	296 ~ 322	27	gccaaacgtcaagggagcctctagtgc
microRNA target sites	hsa-miR-190b	98 ~ 117	20	tttcttgtgtaaacatgtta
microRNA target sites	hsa-miR-873-5p	306 ~ 326	21	aagggagcctctagtgcctgg
microRNA target sites	hsa-miR-921	178 ~ 209	32	gcttcgctggcattcttcaagacctttactat
microRNA target sites	hsa-miR-921	341 ~ 367	27	cttccccggcaccctcttcctccctac
microRNA target sites	hsa-miR-922	276 ~ 300	25	ggcttagttgtttttcatctgccaa
microRNA target sites	hsa-miR-936	185 ~ 209	25	tggcattcttcaagacctttactat
microRNA target sites	hsa-miR-1182	184 ~ 204	21	ctggcattcttcaagaccttt
microRNA target sites	hsa-miR-1182	333 ~ 356	24	cggactcccttccccggcaccctc
microRNA target sites	hsa-miR-1184	369 ~ 395	27	ccaggtcgggggttggggggctgtagc
microRNA target sites	hsa-miR-1225-3p	374 ~ 392	19	tcgggggttggggggctgt
microRNA target sites	hsa-miR-1226-5p	142 ~ 164	23	gtacaccagacaagtgtcctcaa
microRNA target sites	hsa-miR-1231	136 ~ 154	19	gaaaaagtacaccagacaa
microRNA target sites	hsa-miR-1234	314 ~ 335	22	ctctagtgcctggacagggcgg
microRNA target sites	hsa-miR-1202	168 ~ 190	23	aaaaagaattgcttcgctggcat
microRNA target sites	hsa-miR-1207-5p	351 ~ 369	19	accctcttcctccctaccc
microRNA target sites	hsa-miR-1207-5p	326 ~ 346	21	gacagggcggactcccttccc
microRNA target sites	hsa-miR-548j	270 ~ 290	21	caaaaaggcttagttgttttt
microRNA target sites	hsa-miR-1289	320 ~ 341	22	tgcctggacagggcggactccc
microRNA target sites	hsa-miR-1290	243 ~ 262	20	cgcctggacctgagaatctc
microRNA target sites	hsa-miR-1291	312 ~ 335	24	gcctctagtgcctggacagggcgg
microRNA target sites	hsa-miR-1303	241 ~ 266	26	aacgcctggacctgagaatctctaca
microRNA target sites	hsa-miR-1244	156 ~ 181	26	tgtcctcaaataaaaaagaattgctt
microRNA target sites	hsa-miR-1247-3p	329 ~ 350	22	agggcggactcccttccccggc
microRNA target sites	hsa-miR-1253	83 ~ 104	22	ataattttgactttttttcttg
microRNA target sites	hsa-miR-548n	193 ~ 214	22	ttcaagacctttactatttttg
microRNA target sites	hsa-miR-548m	194 ~ 214	21	tcaagacctttactatttttg
microRNA target sites	hsa-miR-1265	404 ~ 423	20	attaacaattggaaatccta
microRNA target sites	hsa-miR-1270	277 ~ 300	24	gcttagttgtttttcatctgccaa
microRNA target sites	hsa-miR-1292	317 ~ 347	31	tagtgcctggacagggcggactcccttcccc
microRNA target sites	hsa-miR-664-3p	65 ~ 86	22	cacaggttgaaataaatgataa
microRNA target sites	hsa-miR-513b	76 ~ 108	33	ataaatgataattttgactttttttcttgtgta
microRNA target sites	hsa-miR-513b	1 ~ 15	15	aatactccttgtaaa
microRNA target sites	hsa-miR-1321	348 ~ 366	19	ggcaccctcttcctcccta
microRNA target sites	hsa-miR-1197	138 ~ 162	25	aaaagtacaccagacaagtgtcctc
microRNA target sites	hsa-miR-1470	369 ~ 389	21	ccaggtcgggggttggggggc
microRNA target sites	hsa-miR-1909-5p	173 ~ 193	21	gaattgcttcgctggcattct
microRNA target sites	hsa-miR-1911-3p	309 ~ 328	20	ggagcctctagtgcctggac
microRNA target sites	hsa-miR-1911-3p	224 ~ 251	28	tttgaccattattttttaacgcctggac
microRNA target sites	hsa-miR-1913	367 ~ 392	26	ccccaggtcgggggttggggggctgt
microRNA target sites	hsa-miR-2052	43 ~ 66	24	acacgtctgttatgatacaaaaca
microRNA target sites	hsa-miR-2110	326 ~ 349	24	gacagggcggactcccttccccgg
microRNA target sites	hsa-miR-2682-5p	318 ~ 343	26	agtgcctggacagggcggactccctt
microRNA target sites	hsa-miR-718	317 ~ 338	22	tagtgcctggacagggcggact
microRNA target sites	hsa-miR-2861	360 ~ 377	18	ctccctaccccaggtcgg
microRNA target sites	hsa-miR-3120-5p	136 ~ 155	20	gaaaaagtacaccagacaag
microRNA target sites	hsa-miR-3125	339 ~ 364	26	cccttccccggcaccctcttcctccc
microRNA target sites	hsa-miR-3125	114 ~ 132	19	gttaaccatttttcctttt
microRNA target sites	hsa-miR-3131	135 ~ 164	30	tgaaaaagtacaccagacaagtgtcctcaa
microRNA target sites	hsa-miR-3132	347 ~ 370	24	cggcaccctcttcctccctacccc
microRNA target sites	hsa-miR-3132	274 ~ 300	27	aaggcttagttgtttttcatctgccaa
microRNA target sites	hsa-miR-3132	248 ~ 268	21	ggacctgagaatctctacacc
microRNA target sites	hsa-miR-548t-5p	194 ~ 214	21	tcaagacctttactatttttg
microRNA target sites	hsa-miR-3147	279 ~ 303	25	ttagttgtttttcatctgccaaacg
microRNA target sites	hsa-miR-548v	371 ~ 396	26	aggtcgggggttggggggctgtagca
microRNA target sites	hsa-miR-3148	108 ~ 129	22	aaacatgttaaccatttttcct
microRNA target sites	hsa-miR-3149	39 ~ 63	25	atccacacgtctgttatgatacaaa
microRNA target sites	hsa-miR-3150a-3p	247 ~ 267	21	tggacctgagaatctctacac
microRNA target sites	hsa-miR-3150a-3p	349 ~ 367	19	gcaccctcttcctccctac
microRNA target sites	hsa-miR-3153	110 ~ 135	26	acatgttaaccatttttccttttcat
microRNA target sites	hsa-miR-3153	326 ~ 348	23	gacagggcggactcccttccccg
microRNA target sites	hsa-miR-3154	111 ~ 133	23	catgttaaccatttttccttttc
microRNA target sites	hsa-miR-3154	326 ~ 346	21	gacagggcggactcccttccc
microRNA target sites	hsa-miR-3155a	285 ~ 317	33	gtttttcatctgccaaacgtcaagggagcctct
microRNA target sites	hsa-miR-3159	401 ~ 423	23	gttattaacaattggaaatccta
microRNA target sites	hsa-miR-3162-5p	343 ~ 367	25	tccccggcaccctcttcctccctac
microRNA target sites	hsa-miR-3162-5p	322 ~ 344	23	cctggacagggcggactcccttc
microRNA target sites	hsa-miR-3164	117 ~ 148	32	aaccatttttccttttcatgaaaaagtacacc
microRNA target sites	hsa-miR-3167	396 ~ 422	27	atagcgttattaacaattggaaatcct
microRNA target sites	hsa-miR-3170	351 ~ 372	22	accctcttcctccctaccccag
microRNA target sites	hsa-miR-3177-5p	241 ~ 268	28	aacgcctggacctgagaatctctacacc
microRNA target sites	hsa-miR-3179	111 ~ 134	24	catgttaaccatttttccttttca
microRNA target sites	hsa-miR-3179	338 ~ 360	23	tcccttccccggcaccctcttcc
microRNA target sites	hsa-miR-548w	267 ~ 290	24	cctcaaaaaggcttagttgttttt
microRNA target sites	hsa-miR-3185	339 ~ 363	25	cccttccccggcaccctcttcctcc
microRNA target sites	hsa-miR-3188	286 ~ 317	32	tttttcatctgccaaacgtcaagggagcctct
microRNA target sites	hsa-miR-3190-3p	326 ~ 348	23	gacagggcggactcccttccccg
microRNA target sites	hsa-miR-3193	4 ~ 27	24	actccttgtaaagaatacgcagta
microRNA target sites	hsa-miR-3194-3p	377 ~ 401	25	ggggttggggggctgtagcatagcg
microRNA target sites	hsa-miR-3198	313 ~ 342	30	cctctagtgcctggacagggcggactccct
microRNA target sites	hsa-miR-3202	325 ~ 346	22	ggacagggcggactcccttccc
microRNA target sites	hsa-miR-3202	113 ~ 134	22	tgttaaccatttttccttttca
microRNA target sites	hsa-miR-3202	347 ~ 369	23	cggcaccctcttcctccctaccc
microRNA target sites	hsa-miR-4294	325 ~ 341	17	ggacagggcggactccc
microRNA target sites	hsa-miR-4312	316 ~ 334	19	ctagtgcctggacagggcg
microRNA target sites	hsa-miR-4313	371 ~ 390	20	aggtcgggggttggggggct
microRNA target sites	hsa-miR-4320	246 ~ 262	17	ctggacctgagaatctc
microRNA target sites	hsa-miR-4323	374 ~ 391	18	tcgggggttggggggctg
microRNA target sites	hsa-miR-4257	35 ~ 52	18	aaaaatccacacgtctgt
microRNA target sites	hsa-miR-2355-3p	14 ~ 35	22	aagaatacgcagtaagtacaaa
microRNA target sites	hsa-miR-4269	303 ~ 326	24	gtcaagggagcctctagtgcctgg
microRNA target sites	hsa-miR-4270	348 ~ 367	20	ggcaccctcttcctccctac
microRNA target sites	hsa-miR-4270	325 ~ 344	20	ggacagggcggactcccttc
microRNA target sites	hsa-miR-4270	1 ~ 12	12	aatactccttgt
microRNA target sites	hsa-miR-4271	330 ~ 348	19	gggcggactcccttccccg
microRNA target sites	hsa-miR-4281	337 ~ 354	18	ctcccttccccggcaccc
microRNA target sites	hsa-miR-4277	150 ~ 179	30	gacaagtgtcctcaaataaaaaagaattgc
microRNA target sites	hsa-miR-4278	327 ~ 344	18	acagggcggactcccttc
microRNA target sites	hsa-miR-4280	243 ~ 269	27	cgcctggacctgagaatctctacacct
microRNA target sites	hsa-miR-4287	291 ~ 313	23	catctgccaaacgtcaagggagc
microRNA target sites	hsa-miR-4290	372 ~ 390	19	ggtcgggggttggggggct
microRNA target sites	hsa-miR-4330	239 ~ 257	19	ttaacgcctggacctgaga
microRNA target sites	hsa-miR-3605-5p	173 ~ 195	23	gaattgcttcgctggcattcttc
microRNA target sites	hsa-miR-3605-5p	276 ~ 298	23	ggcttagttgtttttcatctgcc
microRNA target sites	hsa-miR-3605-5p	335 ~ 357	23	gactcccttccccggcaccctct
microRNA target sites	hsa-miR-3606	191 ~ 209	19	tcttcaagacctttactat
microRNA target sites	hsa-miR-3606	163 ~ 187	25	aaataaaaaagaattgcttcgctgg
microRNA target sites	hsa-miR-3613-5p	128 ~ 149	22	cttttcatgaaaaagtacacca
microRNA target sites	hsa-miR-3614-5p	137 ~ 158	22	aaaaagtacaccagacaagtgt
microRNA target sites	hsa-miR-3615	239 ~ 259	21	ttaacgcctggacctgagaat
microRNA target sites	hsa-miR-3616-3p	140 ~ 163	24	aagtacaccagacaagtgtcctca
microRNA target sites	hsa-miR-3618	92 ~ 112	21	actttttttcttgtgtaaaca
microRNA target sites	hsa-miR-3622a-5p	303 ~ 325	23	gtcaagggagcctctagtgcctg
microRNA target sites	hsa-miR-3651	367 ~ 393	27	ccccaggtcgggggttggggggctgta
microRNA target sites	hsa-miR-3655	138 ~ 156	19	aaaagtacaccagacaagt
microRNA target sites	hsa-miR-3656	341 ~ 357	17	cttccccggcaccctct
microRNA target sites	hsa-miR-3661	355 ~ 376	22	tcttcctccctaccccaggtcg
microRNA target sites	hsa-miR-3663-5p	138 ~ 156	19	aaaagtacaccagacaagt
microRNA target sites	hsa-miR-3665	281 ~ 298	18	agttgtttttcatctgcc
microRNA target sites	hsa-miR-3668	249 ~ 268	20	gacctgagaatctctacacc
microRNA target sites	hsa-miR-3678-3p	246 ~ 267	22	ctggacctgagaatctctacac
microRNA target sites	hsa-miR-3679-5p	139 ~ 163	25	aaagtacaccagacaagtgtcctca
microRNA target sites	hsa-miR-3681-5p	20 ~ 46	27	acgcagtaagtacaaaaaaatccacac
microRNA target sites	hsa-miR-3682-3p	197 ~ 222	26	agacctttactatttttgtattattc
microRNA target sites	hsa-miR-3688-3p	271 ~ 294	24	aaaaaggcttagttgtttttcatc
microRNA target sites	hsa-miR-3689a-3p	348 ~ 366	19	ggcaccctcttcctcccta
microRNA target sites	hsa-miR-3691-5p	275 ~ 298	24	aggcttagttgtttttcatctgcc
microRNA target sites	hsa-miR-3689b-3p	348 ~ 366	19	ggcaccctcttcctcccta
microRNA target sites	hsa-miR-3911	26 ~ 47	22	taagtacaaaaaaatccacacg
microRNA target sites	hsa-miR-3911	243 ~ 268	26	cgcctggacctgagaatctctacacc
microRNA target sites	hsa-miR-3915	112 ~ 132	21	atgttaaccatttttcctttt
microRNA target sites	hsa-miR-3916	108 ~ 132	25	aaacatgttaaccatttttcctttt
microRNA target sites	hsa-miR-3916	339 ~ 364	26	cccttccccggcaccctcttcctccc
microRNA target sites	hsa-miR-3916	272 ~ 296	25	aaaaggcttagttgtttttcatctg
microRNA target sites	hsa-miR-3919	277 ~ 297	21	gcttagttgtttttcatctgc
microRNA target sites	hsa-miR-676-5p	368 ~ 387	20	cccaggtcgggggttggggg
microRNA target sites	hsa-miR-3934	248 ~ 271	24	ggacctgagaatctctacacctca
microRNA target sites	hsa-miR-3936	1 ~ 11	11	aatactccttg
microRNA target sites	hsa-miR-3943	367 ~ 391	25	ccccaggtcgggggttggggggctg
microRNA target sites	hsa-miR-3944-5p	375 ~ 395	21	cgggggttggggggctgtagc
microRNA target sites	hsa-miR-4419a	350 ~ 367	18	caccctcttcctccctac
microRNA target sites	hsa-miR-4421	311 ~ 332	22	agcctctagtgcctggacaggg
microRNA target sites	hsa-miR-4423-3p	306 ~ 326	21	aagggagcctctagtgcctgg
microRNA target sites	hsa-miR-378g	353 ~ 373	21	cctcttcctccctaccccagg
microRNA target sites	hsa-miR-4428	107 ~ 131	25	taaacatgttaaccatttttccttt
microRNA target sites	hsa-miR-4441	350 ~ 367	18	caccctcttcctccctac
microRNA target sites	hsa-miR-4441	1 ~ 12	12	aatactccttgt
microRNA target sites	hsa-miR-4443	298 ~ 319	22	caaacgtcaagggagcctctag
microRNA target sites	hsa-miR-4445-5p	393 ~ 414	22	agcatagcgttattaacaattg
microRNA target sites	hsa-miR-4448	293 ~ 314	22	tctgccaaacgtcaagggagcc
microRNA target sites	hsa-miR-4449	311 ~ 329	19	agcctctagtgcctggaca
microRNA target sites	hsa-miR-4451	248 ~ 267	20	ggacctgagaatctctacac
microRNA target sites	hsa-miR-4458	354 ~ 371	18	ctcttcctccctacccca
microRNA target sites	hsa-miR-4459	335 ~ 360	26	gactcccttccccggcaccctcttcc
microRNA target sites	hsa-miR-4460	211 ~ 235	25	tttgtattattcttttgaccattat
microRNA target sites	hsa-miR-4464	286 ~ 305	20	tttttcatctgccaaacgtc
microRNA target sites	hsa-miR-4464	183 ~ 203	21	gctggcattcttcaagacctt
microRNA target sites	hsa-miR-4476	339 ~ 362	24	cccttccccggcaccctcttcctc
microRNA target sites	hsa-miR-4477b	146 ~ 165	20	accagacaagtgtcctcaaa
microRNA target sites	hsa-miR-3689c	348 ~ 366	19	ggcaccctcttcctcccta
microRNA target sites	hsa-miR-3689d	247 ~ 272	26	tggacctgagaatctctacacctcaa
microRNA target sites	hsa-miR-548ak	270 ~ 290	21	caaaaaggcttagttgttttt
microRNA target sites	hsa-miR-4494	30 ~ 52	23	tacaaaaaaatccacacgtctgt
microRNA target sites	hsa-miR-4510	343 ~ 363	21	tccccggcaccctcttcctcc
microRNA target sites	hsa-miR-4520a-5p	7 ~ 26	20	ccttgtaaagaatacgcagt
microRNA target sites	hsa-miR-4532	335 ~ 351	17	gactcccttccccggca
microRNA target sites	hsa-miR-4533	341 ~ 365	25	cttccccggcaccctcttcctccct
microRNA target sites	hsa-miR-548an	113 ~ 132	20	tgttaaccatttttcctttt
microRNA target sites	hsa-miR-3972	166 ~ 190	25	taaaaaagaattgcttcgctggcat
microRNA target sites	hsa-miR-3974	214 ~ 233	20	gtattattcttttgaccatt
microRNA target sites	hsa-miR-3976	229 ~ 266	38	ccattattttttaacgcctggacctgagaatctctaca
microRNA target sites	hsa-miR-4632	316 ~ 337	22	ctagtgcctggacagggcggac
microRNA target sites	hsa-miR-4635	181 ~ 199	19	tcgctggcattcttcaaga
microRNA target sites	hsa-miR-4637	10 ~ 31	22	tgtaaagaatacgcagtaagta
microRNA target sites	hsa-miR-4640-3p	369 ~ 390	22	ccaggtcgggggttggggggct
microRNA target sites	hsa-miR-4645-5p	307 ~ 327	21	agggagcctctagtgcctgga
microRNA target sites	hsa-miR-4645-5p	229 ~ 250	22	ccattattttttaacgcctgga
microRNA target sites	hsa-miR-4646-5p	328 ~ 349	22	cagggcggactcccttccccgg
microRNA target sites	hsa-miR-4647	339 ~ 359	21	cccttccccggcaccctcttc
microRNA target sites	hsa-miR-4647	190 ~ 213	24	ttcttcaagacctttactattttt
microRNA target sites	hsa-miR-4651	353 ~ 371	19	cctcttcctccctacccca
microRNA target sites	hsa-miR-4655-5p	330 ~ 351	22	gggcggactcccttccccggca
microRNA target sites	hsa-miR-4655-5p	349 ~ 375	27	gcaccctcttcctccctaccccaggtc
microRNA target sites	hsa-miR-4658	248 ~ 272	25	ggacctgagaatctctacacctcaa
microRNA target sites	hsa-miR-4663	261 ~ 284	24	tctacacctcaaaaaggcttagtt
microRNA target sites	hsa-miR-4664-5p	327 ~ 356	30	acagggcggactcccttccccggcaccctc
microRNA target sites	hsa-miR-4667-5p	333 ~ 350	18	cggactcccttccccggc
microRNA target sites	hsa-miR-4667-5p	352 ~ 373	22	ccctcttcctccctaccccagg
microRNA target sites	hsa-miR-4669	310 ~ 331	22	gagcctctagtgcctggacagg
microRNA target sites	hsa-miR-4669	333 ~ 353	21	cggactcccttccccggcacc
microRNA target sites	hsa-miR-4672	91 ~ 109	19	gactttttttcttgtgtaa
microRNA target sites	hsa-miR-4673	304 ~ 327	24	tcaagggagcctctagtgcctgga
microRNA target sites	hsa-miR-4685-3p	293 ~ 313	21	tctgccaaacgtcaagggagc
microRNA target sites	hsa-miR-4687-5p	368 ~ 391	24	cccaggtcgggggttggggggctg
microRNA target sites	hsa-miR-1343	354 ~ 375	22	ctcttcctccctaccccaggtc
microRNA target sites	hsa-miR-4689	143 ~ 164	22	tacaccagacaagtgtcctcaa
microRNA target sites	hsa-miR-4689	342 ~ 364	23	ttccccggcaccctcttcctccc
microRNA target sites	hsa-miR-4690-3p	374 ~ 392	19	tcgggggttggggggctgt
microRNA target sites	hsa-miR-4691-5p	367 ~ 389	23	ccccaggtcgggggttggggggc
microRNA target sites	hsa-miR-4692	305 ~ 326	22	caagggagcctctagtgcctgg
microRNA target sites	hsa-miR-4698	186 ~ 214	29	ggcattcttcaagacctttactatttttg
microRNA target sites	hsa-miR-4699-5p	171 ~ 196	26	aagaattgcttcgctggcattcttca
microRNA target sites	hsa-miR-4700-5p	330 ~ 350	21	gggcggactcccttccccggc
microRNA target sites	hsa-miR-4700-5p	349 ~ 373	25	gcaccctcttcctccctaccccagg
microRNA target sites	hsa-miR-4706	325 ~ 350	26	ggacagggcggactcccttccccggc
microRNA target sites	hsa-miR-4707-5p	356 ~ 380	25	cttcctccctaccccaggtcggggg
microRNA target sites	hsa-miR-4707-3p	309 ~ 338	30	ggagcctctagtgcctggacagggcggact
microRNA target sites	hsa-miR-4709-3p	111 ~ 135	25	catgttaaccatttttccttttcat
microRNA target sites	hsa-miR-4709-3p	341 ~ 361	21	cttccccggcaccctcttcct
microRNA target sites	hsa-miR-4709-3p	167 ~ 197	31	aaaaaagaattgcttcgctggcattcttcaa
microRNA target sites	hsa-miR-3545-5p	211 ~ 234	24	tttgtattattcttttgaccatta
microRNA target sites	hsa-miR-4722-3p	303 ~ 332	30	gtcaagggagcctctagtgcctggacaggg
microRNA target sites	hsa-miR-4520b-5p	7 ~ 26	20	ccttgtaaagaatacgcagt
microRNA target sites	hsa-miR-4723-5p	312 ~ 348	37	gcctctagtgcctggacagggcggactcccttccccg
microRNA target sites	hsa-miR-4725-3p	323 ~ 348	26	ctggacagggcggactcccttccccg
microRNA target sites	hsa-miR-4728-5p	344 ~ 365	22	ccccggcaccctcttcctccct
microRNA target sites	hsa-miR-4728-3p	375 ~ 398	24	cgggggttggggggctgtagcata
microRNA target sites	hsa-miR-4731-5p	333 ~ 351	19	cggactcccttccccggca
microRNA target sites	hsa-miR-4732-3p	360 ~ 380	21	ctccctaccccaggtcggggg
microRNA target sites	hsa-miR-4733-5p	367 ~ 388	22	ccccaggtcgggggttgggggg
microRNA target sites	hsa-miR-4736	275 ~ 299	25	aggcttagttgtttttcatctgcca
microRNA target sites	hsa-miR-3064-3p	372 ~ 397	26	ggtcgggggttggggggctgtagcat
microRNA target sites	hsa-miR-4739	335 ~ 366	32	gactcccttccccggcaccctcttcctcccta
microRNA target sites	hsa-miR-3591-5p	41 ~ 64	24	ccacacgtctgttatgatacaaaa
microRNA target sites	hsa-miR-4747-5p	326 ~ 347	22	gacagggcggactcccttcccc
microRNA target sites	hsa-miR-4747-5p	113 ~ 134	22	tgttaaccatttttccttttca
microRNA target sites	hsa-miR-4749-5p	330 ~ 350	21	gggcggactcccttccccggc
microRNA target sites	hsa-miR-4749-3p	371 ~ 390	20	aggtcgggggttggggggct
microRNA target sites	hsa-miR-4751	140 ~ 163	24	aagtacaccagacaagtgtcctca
microRNA target sites	hsa-miR-4752	25 ~ 46	22	gtaagtacaaaaaaatccacac
microRNA target sites	hsa-miR-4755-5p	293 ~ 313	21	tctgccaaacgtcaagggagc
microRNA target sites	hsa-miR-4755-3p	230 ~ 251	22	cattattttttaacgcctggac
microRNA target sites	hsa-miR-4755-3p	307 ~ 328	22	agggagcctctagtgcctggac
microRNA target sites	hsa-miR-499b-5p	34 ~ 52	19	aaaaaatccacacgtctgt
microRNA target sites	hsa-miR-4756-5p	344 ~ 366	23	ccccggcaccctcttcctcccta
microRNA target sites	hsa-miR-4757-3p	285 ~ 308	24	gtttttcatctgccaaacgtcaag
microRNA target sites	hsa-miR-4758-3p	366 ~ 390	25	accccaggtcgggggttggggggct
microRNA target sites	hsa-miR-4759	304 ~ 325	22	tcaagggagcctctagtgcctg
microRNA target sites	hsa-miR-4763-3p	341 ~ 369	29	cttccccggcaccctcttcctccctaccc
microRNA target sites	hsa-miR-4780	285 ~ 311	27	gtttttcatctgccaaacgtcaaggga
microRNA target sites	hsa-miR-4784	340 ~ 363	24	ccttccccggcaccctcttcctcc
microRNA target sites	hsa-miR-2467-5p	294 ~ 317	24	ctgccaaacgtcaagggagcctct
microRNA target sites	hsa-miR-2467-3p	277 ~ 298	22	gcttagttgtttttcatctgcc
microRNA target sites	hsa-miR-4787-5p	338 ~ 358	21	tcccttccccggcaccctctt
microRNA target sites	hsa-miR-4790-3p	183 ~ 212	30	gctggcattcttcaagacctttactatttt
microRNA target sites	hsa-miR-4795-3p	145 ~ 171	27	caccagacaagtgtcctcaaataaaaa
microRNA target sites	hsa-miR-4796-3p	102 ~ 126	25	ttgtgtaaacatgttaaccattttt
microRNA target sites	hsa-miR-4801	88 ~ 108	21	tttgactttttttcttgtgta
microRNA target sites	hsa-miR-4803	36 ~ 59	24	aaaatccacacgtctgttatgata
microRNA target sites	hsa-miR-5000-3p	137 ~ 163	27	aaaaagtacaccagacaagtgtcctca
microRNA target sites	hsa-miR-5001-3p	317 ~ 337	21	tagtgcctggacagggcggac
microRNA target sites	hsa-miR-5004-5p	142 ~ 163	22	gtacaccagacaagtgtcctca
microRNA target sites	hsa-miR-548ao-5p	268 ~ 290	23	ctcaaaaaggcttagttgttttt
microRNA target sites	hsa-miR-5006-5p	332 ~ 352	21	gcggactcccttccccggcac
microRNA target sites	hsa-miR-5006-5p	170 ~ 190	21	aaagaattgcttcgctggcat
microRNA target sites	hsa-miR-5006-5p	308 ~ 330	23	gggagcctctagtgcctggacag
microRNA target sites	hsa-miR-5006-3p	294 ~ 313	20	ctgccaaacgtcaagggagc
microRNA target sites	hsa-miR-5008-3p	381 ~ 400	20	ttggggggctgtagcatagc
microRNA target sites	hsa-miR-5009-5p	123 ~ 147	25	ttttccttttcatgaaaaagtacac
microRNA target sites	hsa-miR-5089	404 ~ 424	21	attaacaattggaaatcctag
microRNA target sites	hsa-miR-5095	373 ~ 394	22	gtcgggggttggggggctgtag
microRNA target sites	hsa-miR-5095	231 ~ 251	21	attattttttaacgcctggac
microRNA target sites	hsa-miR-5189	304 ~ 327	24	tcaagggagcctctagtgcctgga
microRNA target sites	hsa-miR-5191	348 ~ 370	23	ggcaccctcttcctccctacccc
microRNA target sites	hsa-miR-5196-5p	326 ~ 347	22	gacagggcggactcccttcccc
microRNA target sites	hsa-miR-5196-5p	347 ~ 370	24	cggcaccctcttcctccctacccc
microRNA target sites	hsa-miR-5196-5p	114 ~ 134	21	gttaaccatttttccttttca
microRNA target sites	hsa-miR-5100	235 ~ 256	22	ttttttaacgcctggacctgag
microRNA target sites	hsa-miR-5572	252 ~ 273	22	ctgagaatctctacacctcaaa
microRNA target sites	hsa-miR-5572	353 ~ 373	21	cctcttcctccctaccccagg
microRNA target sites	hsa-miR-548ar-5p	271 ~ 290	20	aaaaaggcttagttgttttt
microRNA target sites	hsa-miR-644b-3p	65 ~ 84	20	cacaggttgaaataaatgat
microRNA target sites	hsa-miR-5581-3p	309 ~ 328	20	ggagcctctagtgcctggac
microRNA target sites	hsa-miR-5584-5p	108 ~ 130	23	aaacatgttaaccatttttcctt
microRNA target sites	hsa-miR-5683	275 ~ 298	24	aggcttagttgtttttcatctgcc
microRNA target sites	hsa-miR-5683	26 ~ 53	28	taagtacaaaaaaatccacacgtctgtt
microRNA target sites	hsa-miR-5696	63 ~ 84	22	aacacaggttgaaataaatgat
microRNA target sites	hsa-miR-5698	328 ~ 348	21	cagggcggactcccttccccg
microRNA target sites	hsa-miR-5699	294 ~ 332	39	ctgccaaacgtcaagggagcctctagtgcctggacaggg
